# Supplementary material for: The Effect of Cyanine Dye NK-4 on Photoreceptor Degeneration in a Rat Model of Early-Stage Retinitis Pigmentosa
Source: Pharmaceuticals (Basel). 2021 Jul 19;14(7):694. doi: 10.3390/ph14070694 (PMC8308753; doi:10.3390/ph14070694)
Supplement: Supplementary file 1 [file pharmaceuticals-14-00694-s001.zip]

Archive with 3 entries (3 files):
- Supplementary Table S1_RNA-seq raw data.xlsx
- rev2_Supplementary Table S2, S3.pdf
- rev_NK-4_Supplementary figure.pdf
